# Supplementary material for: Clinical Accuracy, Relevance, Clarity, and Emotional Sensitivity of Large Language Models to Surgical Patient Questions: Cross-Sectional Study
Source: JMIR Form Res. 2024 Jun 7;8:e56165. doi: 10.2196/56165 (PMC11193072; doi:10.2196/56165)
Supplement: Multimedia Appendix 1 [file formative_v8i1e56165_app1.xlsx]

## Sheet: Responses_by_LLMs
		ChatGPT GPT-4 (8/16/2023)	Claude-2 (8/16/2023)	Google Bard (8/16/2023)
		https://chat.openai.com/	https://claude.ai/chats	https://bard.google.com/chat
1	What is Surgery?	Surgery is a medical specialty that involves the treatment of diseases, injuries, and deformities through operativeprocedures. It is one of the oldest and most essential branches of medicine, dating back thousands of years.Surgeons use various techniques and instruments to perform surgery, with the primary goal of improving apatient's health, relieving symptoms, or correcting a medical condition.…	Surgery is a medical procedure that involves physically altering a person's anatomy to treat injury, disease, or deformity. Some key things to know about surgery: • Purpose - The goal of surgery is typically to repair damage, remove diseased tissue, implant prosthetics, or improve function of the body. Surgery can be performed for diagnostic or cosmetic reasons as well. • Invasiveness - Surgery i…	Surgery is a medical specialty that uses manual and/or instrumental techniques to physically reach into a subject's body in order to investigate or treat pathological conditions such as a disease or injury, to alter bodily functions (e.g. bariatric surgery such as gastric bypass), to improve appearance (cosmetic surgery), or to remove/replace unwanted tissues (body fat, glands, scars or skin tags…
2	How often do people undergo Surgery in the United States?	The frequency of surgical procedures in the United States varies depending on various factors such as thepopulation's health, advancements in medical technology, access to healthcare, and the prevalence of specificmedical conditions. While I don't have real-time data since my knowledge cutoff is in September 2021, I canprovide you with some general insights based on historical data up to that poi…	Surgery is quite common in the United States. Here are some statistics on the frequency of surgery in the US: • Over 50 million surgeries are performed each year in the United States. • That breaks down to around 160 surgeries per 1,000 Americans per year. • The average American undergoes 9.2 surgeries over the course of their lifetime. • The most frequent surgeries are minimally invasive procedu…	The average American undergoes about 9.2 surgical procedures in their lifetime. This includes both inpatient and outpatient procedures. The most common surgical procedures in the United States are: • Appendectomy: This is the removal of the appendix, which is a small, finger-shaped organ that projects from the colon. • Cataract surgery: This is a procedure to remove the cloudy lens of the eye and…
3	Why do people undergo surgery?	People undergo surgery for various reasons, primarily to address medical conditions, improve health, and enhance their quality of life. The decision to undergo surgery is typically made after a thorough evaluation by medical professionals, who consider the risks, benefits, and alternatives to surgical intervention. Here are some common reasons why people undergo surgery: 1. Disease Treatment: Sur…	There are several major reasons people may undergo surgery: • Disease treatment - Surgery can remove diseased tissue, like cancers or infected tissue, or repair damaged vital organs. Examples include tumor removal, appendectomies, aneurysm repair. • Injury repair - Surgeries can fix traumatic injuries like broken bones, dislocations, burns, lacerations. This includes procedures like setting fract…	There are many reasons why people undergo surgery. Some of the most common reasons include: • To diagnose a condition: Sometimes surgery is necessary to get a definitive diagnosis of a medical condition. For example, a biopsy is a surgical procedure that removes a small piece of tissue for examination under a microscope. • To treat a condition: Surgery can be used to treat a wide variety of condi…
4	Why is surgery a good option?	Surgery can be a beneficial option for several reasons, and it is considered a good option under appropriate circumstances. Here are some of the reasons why surgery is often recommended and valued as a medical intervention: 1. Treats Serious Conditions: Surgery is often the most effective treatment for serious and life-threatening medical conditions. In many cases, it offers the best chance of cu…	There are several reasons why surgery can be a good treatment option: • Definitive treatment - Surgery can fully remove diseased tissue or definitively repair injuries in ways that medication alone cannot. This gives a permanent treatment solution in many cases. • Quicker recovery - Removing the root cause of a problem through surgery can mean faster relief from symptoms compared to only using me…	Surgery can be a good option for a variety of reasons. It can: • Diagnose a condition: Sometimes surgery is necessary to get a definitive diagnosis of a medical condition. For example, a biopsy is a surgical procedure that removes a small piece of tissue for examination under a microscope. • Treat a condition: Surgery can be used to treat a wide variety of conditions, including cancer, heart dise…
5	Is surgery scary?	The perception of surgery being scary can vary from person to person and is influenced by various factors, including individual experiences, fears, and the specific type of surgery involved. For some people, the idea of surgery can be anxiety-inducing or frightening, while others may approach it with a more positive or pragmatic mindset. Here are some reasons why surgery might be perceived as sca…	Surgery can understandably cause fear or anxiety for many people. Some reasons why surgery may seem scary include: • Invasiveness - The idea of someone cutting into your body on purpose is frightening for many. Surgery penetrates protective barriers. • Pain - Most surgeries involve significant pain during recovery. The fear of pain is a common source of surgery anxiety. • Risks - While improving,…	Yes, surgery can be scary for many people. It is a major medical procedure that involves cutting into the body. This can be a daunting prospect for anyone, even if the surgery is necessary and there is a good chance of a successful outcome. There are many reasons why surgery can be scary. Some of the most common reasons include: • The unknown: Surgery is a major medical procedure, and there is al…
6	What happens in surgery?	During surgery, a series of carefully planned and controlled procedures take place under the supervision of a surgical team. The specific details of what happens during surgery can vary widely depending on the type of surgery being performed, the patient's medical condition, and the surgical techniques used. However, here is a general overview of what typically happens during a surgical procedure…	Here's a general overview of what happens during a typical surgery: Pre-op Preparation • Patients change into hospital gowns and remove clothing, accessories, contacts, dentures, etc. • Vital signs are taken by nurses to establish a baseline. • An IV line is started to administer fluids and medications. • The surgical site is cleaned and sterilized. • Patients may receive pre-medication like anti…	The specific steps involved in surgery will vary depending on the type of surgery and the patient's individual circumstances. However, there are some general steps that are common to most surgeries. • Preparation: The patient will be prepared for surgery by the surgical team. This includes giving the patient anesthesia, shaving the surgical site, and placing sterile drapes over the area. • Incisi…
7	Is surgery invasive?	Yes, surgery is generally considered an invasive medical procedure. Invasive procedures involve making incisions or inserting instruments into the body to access and treat internal organs, tissues, or structures. During surgery, the surgeon creates one or more incisions to gain direct access to the area that requires treatment or intervention. The invasiveness of surgery can vary depending on the…	Yes, surgery is by definition an invasive medical procedure. There are a few key reasons surgery is considered invasive: • Incisions - Most surgeries require cutting into the skin and tissues of the body in some way to gain access to internal anatomy. This breaches the body's natural protective boundaries. • Internal manipulation - Surgery involves physically altering internal body parts by cutti…	The term "invasive" in surgery refers to the extent to which the surgeon needs to make an incision in the body to access the affected area. • Open surgery: This is the traditional type of surgery, in which a large incision is made in the skin to access the affected area. This is the most invasive type of surgery. • Minimally invasive surgery: This type of surgery uses small incisions and speciali…
8	How many doctors are involved in a surgery?	The number of doctors involved in a surgery can vary depending on several factors, including the complexity of the procedure, the type of surgery, the patient's condition, and the resources available at the medical facility. Generally, the surgical team consists of the following key members: 1. Surgeon: The surgeon is the primary doctor responsible for performing the surgical procedure. They are …	The number of doctors involved in a surgery can vary depending on the type and complexity of the procedure, but typically a surgery involves: • Primary Surgeon - This is the doctor performing the main surgery. They make the incision, do the main steps of the operation, and close the incision. • Anesthesiologist - They are responsible for administering and regulating anesthesia to the patient thro…	The number of doctors involved in a surgery will vary depending on the type of surgery and the complexity of the case. However, there are typically three main doctors involved in a surgery: • The surgeon: The surgeon is the doctor who performs the surgery. They are responsible for making the incision, dissecting the tissue, and performing the necessary procedure. • The anesthesiologist: The anest…
9	Can a surgeon be trusted?	As with any profession, the trustworthiness of a surgeon can vary based on their individual ethics, qualifications, and commitment to patient care. In general, most surgeons are highly trained professionals who prioritize patient safety and well-being. They adhere to ethical standards and follow evidence-based medical practices to provide the best possible care to their patients. Here are some fa…	There are a few key reasons why surgeons can generally be trusted: • Extensive training - Becoming a licensed surgeon requires years of intensive education, including medical school, residency, specialty training, certifications, and continuing education. This ensures competence. • Regulatory oversight - Surgeons must meet licensing requirements and follow protocols set by medical boards, hospita…	Surgeons are highly trained medical professionals who have undergone extensive education and training. They are responsible for performing complex and delicate procedures that can save lives. In general, surgeons can be trusted to provide safe and effective care. However, it is important to remember that surgeons are human and they make mistakes. It is also important to be aware of the risks of s…
10	What tools are used during surgery?	During surgery, a wide range of specialized tools and instruments are used to perform various tasks, depending on the type of surgery and the specific procedure being conducted. These tools are carefully selected to facilitate precise and safe manipulation of tissues and organs during the surgical process. Here are some common types of surgical tools used in various surgeries: 1. Scalpel: A small…	Here are some of the most common tools and instruments used during surgeries: • Scalpels - Extremely sharp blades used for making incisions. Different shapes for different purposes. • Retractors - Instruments used to hold tissues, organs, and incisions open to expose the surgical site. • Forceps - Clamplike tool used for grasping, holding organs/tissue. Many variations exist. • Scissors - Used to…	There are many different tools used in surgery, each with its own specific purpose. Some of the most common tools include: • Scalpels: Scalpels are used to make incisions in the skin. Opens in a new window en.wikipedia.org • Scissors: Scissors are used to cut tissue. Opens in a new window www.amazon.in • Forceps: Forceps are used to grasp and hold tissue. Opens in a new window www.medicalexpo.com…
11	How do I get surgery?	If you believe you need surgery or if your healthcare provider has recommended surgery as a treatment option for your medical condition, here are the general steps to follow to get surgery: 1. Consultation with a Healthcare Provider: Schedule an appointment with your primary care physician or a specialist to discuss your symptoms and medical condition. Your doctor will conduct a thorough evaluati…	Here is a general overview of the typical steps to having a surgical procedure: 1. Evaluation - See your primary care doctor first for an initial evaluation. They will examine you, order tests, and refer you to a surgeon if surgery is recommended. 2. Surgeon Consultation - Meet with the surgeon to discuss your condition, treatment options, and if surgery is appropriate. Ask questions. 3. Pre-Appr…	Here are the steps on how to get surgery: 1. Talk to your doctor: If you think you need surgery, the first step is to talk to your doctor. They will evaluate your condition and determine if surgery is the best option for you. 2. Get a second opinion: If you are not sure whether or not you need surgery, you can always get a second opinion from another doctor. This is especially important if you ha…
12	What can I expect in a surgery?	Undergoing surgery can be an overwhelming experience, but having a clear understanding of what to expect can help ease anxiety and better prepare you for the process. Here's what you can generally expect when undergoing a surgical procedure: 1. Preparation: Before the surgery, you'll receive instructions on how to prepare. This may include fasting (avoiding food and drink) for a certain period be…	Here are some things you can generally expect if you are having surgery: Pre-Op • You will change into a hospital gown and remove clothing, contacts, dentures, makeup, etc. • Nurses will take your vital signs, start an IV line, and prep the surgical site. • You may need tests like bloodwork or EKG and may meet with anesthesia staff. • Your surgeon will mark the surgery site and answer last minute…	The specific steps involved in a surgery will vary depending on the type of surgery and the patient's individual circumstances. However, there are some general steps that are common to most surgeries. Here are some things you can expect in a surgery: • Preparation: The patient will be prepared for surgery by the surgical team. This includes giving the patient anesthesia, shaving the surgical site…
13	What should I wear to the hospital for surgery?	When preparing to go to the hospital for surgery, it's essential to wear comfortable and appropriate clothing that will facilitate the preoperative process and ensure your comfort. Here are some general guidelines on what to wear: 1. Loose and Comfortable Clothing: Wear loose-fitting, comfortable clothing that is easy to put on and take off. This will make changing into a hospital gown for the su…	Here are some tips on what to wear to the hospital for surgery: • Comfortable, loose-fitting clothing - Elastic waistbands and soft, stretchy fabrics are ideal. Avoid tight clothing. • Easy to put on and take off - Choose tops, pants, and shoes that can be easily removed and won't need to be pulled over your head or surgical sites. • No jewelry - Remove all jewelry, even wedding rings. Metal can …	The best clothes to wear to the hospital for surgery are loose-fitting, comfortable clothes that you can easily get in and out of. This will make it easier for the surgical team to get you ready for surgery and to care for you after surgery. Here are some specific things to look for when choosing clothes to wear to the hospital for surgery: • Loose-fitting: You will want to avoid clothes that are…
14	What should I bring with me to surgery?	When going to the hospital for surgery, it's essential to bring a few essential items to ensure your comfort and to have necessary information readily available for the medical staff. Here's a list of items to bring with you to the hospital for surgery: 1. Identification and Insurance Information: Bring your photo ID, driver's license, or any other form of identification, as well as your health i…	Here are some suggested items to bring for when you are having surgery: • Insurance card, ID, and any pre-registration paperwork. • A list of all your current medications and dosages. • Comfortable clothing to wear home. Avoid tight clothes. • Slippers or sandals with backs that are easy to slip on. • Glasses, case, and cleaning supplies if needed. Remove contacts. • Cell phone and charger so you…	Here are some things you should bring with you to surgery: • Comfort items: This may include a pillow, blanket, robe, slippers, and other items that will make you feel comfortable. • Personal belongings: This may include your phone, charger, glasses, and other items that you will need during your stay in the hospital. • Prescription medications: Make sure to bring all of your prescription medicat…
15	What should I prepare before surgery?	Preparing before surgery is essential to ensure a smooth and successful surgical experience. Proper preparation can help reduce anxiety, improve recovery outcomes, and minimize potential risks. Here are some important steps to take before surgery: 1. Follow Preoperative Instructions: Your surgical team will provide specific preoperative instructions that you must follow. These instructions may in…	Here are some important things to do to prepare before surgery: • Follow all instructions from your doctor, such as fasting, stopping medications/vitamins, bowel prep, etc. • Arrange for a ride home from the hospital and help at home during initial recovery. • Clean and dress any skin lesions to optimize healing. • Shower and wash hair before surgery to reduce risk of infection. Remove nail polis…	Here are some things you can do to prepare for surgery: • Talk to your doctor: Make sure to talk to your doctor about all of your medical conditions and medications. They will be able to give you specific instructions on what to do before surgery. • Get a physical exam: Your doctor may recommend that you get a physical exam before surgery. This will help to identify any underlying health conditio…
16	Must I remove jewelry and piercings before surgery?	Yes, it is generally necessary to remove jewelry and piercings before surgery. The primary reason for removing these items is to ensure your safety during the surgical procedure. Here's why jewelry and piercings need to be taken off before surgery: 1. Avoiding Interference: During surgery, various medical devices and equipment are used, such as electrocautery devices and surgical instruments. Jew…	Yes, it is extremely important to remove all jewelry and piercings before undergoing surgery. Here are some key reasons why: • Metal conducts electricity - Jewelry can cause burns if cautery devices are used during surgery. Even small amounts of metal are risky. • Infection risk - Jewelry harbors bacteria that can enter the body during the invasive surgery process, raising infection risk. • Imagi…	Yes, you will need to remove all jewelry and piercings before surgery. This is because jewelry and piercings can get in the way of the surgical team and they can also be lost or damaged during surgery. Here are some specific examples of jewelry and piercings that you will need to remove before surgery: • Earrings: All earrings, including earrings that are pierced with a stud or a hoop, must be re…
17	Is there anything I should look out for before surgery?	Before surgery, it's important to be vigilant and proactive to ensure your safety and preparedness for the procedure. Here are some key things to look out for and consider before surgery: 1. Follow Preoperative Instructions: Pay close attention to and diligently follow all preoperative instructions provided by your surgical team. This includes fasting guidelines, medication adjustments, and any s…	Here are some important things to monitor and be aware of leading up to your surgery: • Signs of illness - Fever, cough, sore throat, nausea, or other illness symptoms. Surgery may need to be postponed if sick. • Medication reactions - Report any issues with new meds like antibiotics that were prescribed pre-surgery. • Skin changes - Note any rashes, cuts, lesions, or irritations at or near the s…	Yes, there are a few things you should look out for before surgery: • Signs of infection: If you have any signs of infection, such as fever, chills, or a sore throat, you should tell your doctor before surgery. Infection can increase the risk of complications during surgery. • Changes in your health: If you have any changes in your health, such as a new medical condition or a change in your medic…
18	Will I get any numbing during surgery?	Yes, you will typically receive some form of numbing or anesthesia during surgery to ensure that you do not feel pain or discomfort during the procedure. The specific type of anesthesia used will depend on the type of surgery, your medical condition, and other factors. There are three main types of anesthesia commonly used during surgery: 1. General Anesthesia: General anesthesia is the most comm…	Yes, you will be given strong medications to prevent you from feeling pain during surgery. The two main types are: • General anesthesia - This causes you to become fully unconscious and unaware during the procedure. General anesthesia is administered intravenously and/or through inhaled gases. It acts on the brain to put you in a temporary coma-like state without sensation. • Local anesthesia - T…	Yes, you will likely receive some type of numbing during surgery. The type of numbing you receive will depend on the type of surgery you are having and the surgeon's preference. Here are some common types of numbing used in surgery: • Local anesthesia: Local anesthesia is a type of numbing that only numbs the area of the body where surgery is being performed. It is injected into the skin or muscl…
19	If I have a bad reaction to anesthesia, what happens?	Experiencing a bad reaction to anesthesia is rare but possible. Anesthesia is generally considered safe, and the risks associated with it are low, especially when administered by experienced anesthesia providers. However, like any medical intervention, there can be potential risks and side effects. If you were to have a bad reaction to anesthesia, the medical team is trained to respond promptly a…	Anesthesia today is very safe, but in rare cases patients may have adverse reactions. If this occurs, the anesthesia providers are prepared to immediately intervene in the following ways: • Assess vitals - They will continuously monitor heart rate, blood pressure, oxygen levels, breathing rate to quickly spot any instability. • Support airway - If breathing is impacted, they will ventilate the lu…	A bad reaction to anesthesia is a rare but serious complication that can occur during or after surgery. It can be life-threatening and requires immediate medical attention. There are many different types of anesthesia reactions, and the symptoms can vary depending on the type of reaction. Some common symptoms of a bad reaction to anesthesia include: • Seizures: Seizures are a sudden, uncontrolled…
20	Will I be awake during surgery?	Whether you will be awake during surgery depends on the type of surgery and the type of anesthesia used. There are three main types of anesthesia commonly used during surgery, each with different levels of consciousness: 1. General Anesthesia: With general anesthesia, you will be completely unconscious and unaware of the surgery. The anesthesia team will administer medications to induce a deep sl…	Most surgery is performed under general anesthesia, which causes you to become completely unconscious and unaware during the procedure. However, there are some situations where you may be awake for surgery: • Local Anesthesia - Numbing medication is injected into the surgical site while you remain fully awake. This is common for minor surface procedures. • Regional Anesthesia - Local numbing agen…	No, you will not be awake during surgery unless your doctor specifically tells you that you will be. Most surgeries require general anesthesia (GA), which puts you in a sleep-like state and prevents you from feeling any pain. There are some surgeries, such as colonoscopies and endoscopies, that can be performed with local anesthesia, which numbs the area of the body where the surgery is being per…
21	What if I wake up during surgery?	Experiencing awareness or waking up during surgery, while under general anesthesia, is a rare phenomenon known as "anesthesia awareness" or "intraoperative awareness." It occurs when a patient becomes partially conscious and aware of their surroundings during surgery despite being under general anesthesia. This can be distressing for the patient, as they may have sensations, sounds, or perception…	It is extremely rare to become conscious and aware during surgery after general anesthesia has been administered. But in the unlikely event this occurs: • Remain calm - Your doctors and nurses are there monitoring you and will see any signs of waking. Try not to panic. • Don't move - Avoid reflexively moving around or touching surgical areas. This can disrupt the procedure. • Get the team's atten…	If you wake up during surgery, it is important to tell your doctor immediately. They will be able to adjust the anesthesia to make sure you are back asleep and comfortable. Waking up during surgery is a rare but serious complication. It can be very frightening for the patient and can lead to psychological trauma. However, it is important to remember that most people who wake up during surgery mak…
22	Will I lose blood during surgery?	The amount of blood loss during surgery can vary significantly depending on the type of surgery, the specific procedure, and individual factors such as the patient's health, the surgeon's technique, and the use of advanced surgical tools. Some surgeries may involve minimal blood loss, while others may be associated with more substantial bleeding. During surgery, the surgical team takes several me…	Loss of blood during surgery, also called intraoperative bleeding, is common to varying degrees depending on the type of procedure. Here are some key points: • Surgical bleeding - Making surgical cuts through blood-rich tissues like skin, fat, and muscle causes some blood loss. This is minimized but normal. • Blood vessels - Any procedures involving major blood vessels, organs, and tissues with e…	Yes, you will likely lose some blood during surgery. The amount of blood loss will vary depending on the type of surgery and the patient's individual circumstances. However, most people who have surgery do not lose enough blood to require a blood transfusion. There are a few things that can be done to reduce the amount of blood loss during surgery: • Using a tourniquet: A tourniquet is a device t…
23	Will I need a transfusion during surgery?	Whether you will need a blood transfusion during surgery depends on various factors, including the type of surgery, the extent of the procedure, your overall health, and the amount of blood loss experienced during the operation. Not all surgeries require blood transfusions, and many surgical procedures are performed without the need for blood products. Blood transfusions are generally considered …	Most surgeries do not require blood transfusions. But here are some factors that increase the likelihood you may need a transfusion: • High anticipated blood loss - Procedures like organ transplant, cardiac surgery, or major trauma often result in significant blood loss by nature and require transfusions. • Underlying anemia - If you have anemia or low red blood cell count before surgery, you hav…	Whether or not you will need a transfusion during surgery depends on a number of factors, including the type of surgery you are having, your medical history, and your individual circumstances. Some people who have surgery do not lose enough blood to require a transfusion. However, others may lose a significant amount of blood and require a transfusion to maintain their blood volume and prevent co…
24	Can I bring a family member to surgery?	In most cases, you are not allowed to bring a family member or any other non-medical personnel into the operating room during surgery. Operating rooms are highly controlled environments with specific protocols and regulations in place to ensure the safety and sterility of the surgical procedure. Having non-essential individuals present in the operating room can compromise the sterile environment …	Most hospitals do not allow family members to be present during the actual surgery for safety and sterility reasons. However, there are a few exceptions: • Children - Many hospitals permit one parent to accompany a child into the operating room until anesthesia is administered to comfort the child. • Birthing partner - The mother's chosen birth partner is often allowed to be present during a cesa…	Yes, you can bring a family member to surgery. This can be helpful for both you and your family member. Your family member can provide support and comfort before and after surgery, and they can also help you to remember the instructions that the doctors and nurses give you. However, there are some hospitals that have a limit on the number of visitors allowed in the pre-op area. You should check w…
25	What will happen to my urine and excretions during surgery?	During surgery, your body's excretions, including urine and feces, are managed by the medical team to ensure your comfort, hygiene, and safety. Here's what typically happens to your urine and excretions during surgery: 1. Urination: If your surgery is relatively short and you do not have a full bladder before the procedure, you may not need to urinate during surgery. However, if you do need to ur…	During surgery, the surgical team uses several techniques to safely handle and collect urine and other excretions: • Urinary catheter - A sterile tube called a Foley catheter is commonly inserted into the bladder to drain urine into a collection bag. This prevents bladder overfilling. • Absorbent pads - Absorbent chux pads are placed under the patient to collect small amounts of urine or stool le…	During surgery, your urine and excretions will be collected and monitored by the surgical team. This is done to ensure that your body is not becoming dehydrated and to check for any signs of infection. There are a few different ways that your urine and excretions can be collected during surgery: • Foley catheter: A Foley catheter is a thin, flexible tube that is inserted into the bladder through …
26	What if a catastrophe happens during surgery?	In the rare event of a catastrophe occurring during surgery, the medical team is trained to respond immediately and appropriately to ensure patient safety and manage the situation effectively. Catastrophic events during surgery are extremely uncommon, but surgical teams are prepared to handle emergencies with precision and expertise. Examples of potential catastrophic events during surgery includ…	Major intraoperative catastrophes are extremely rare thanks to modern patient safety protocols and monitoring. However, if a serious event did occur, the surgical team is fully prepared and trained to manage emergencies: • Stop surgery - The first step is to pause the procedure immediately to fully address the crisis. • Respond to threats - Life-saving interventions will begin whether it is sever…	Catastrophes are rare during surgery, but they can happen. If a catastrophe does happen, the surgical team will work quickly to address the situation and to minimize any harm to the patient. Here are some examples of catastrophes that can happen during surgery: • A major complication: A major complication is a serious problem that occurs during surgery. This could include a heart attack, stroke, …
27	When can I see family members after surgery?	The timing for seeing family members after surgery can vary depending on several factors, including the type of surgery, the recovery process, and the hospital's policies. In most cases, once you have completed the initial recovery phase and have regained consciousness, the medical team will allow family members to visit you in the post-anesthesia care unit (PACU) or the recovery room. The PACU i…	Most hospitals have policies on when patients can have visitors after surgery. Some general guidelines include: • Recovery room - Family are not typically allowed in the initial recovery room after surgery when patients are still groggy from anesthesia. • Short procedures - For minor outpatient surgeries, family may join patients in recovery after leaving the OR. • Inpatient stay - If admitted to…	The amount of time you have to wait to see family members after surgery will vary depending on the type of surgery you had and your individual circumstances. In general, you will be able to see your family members after you are taken back to your room from the operating room. However, there may be some cases where you need to recover in the intensive care unit (ICU) or the post-anesthesia care un…
28	How will surgery affect my body?	The effects of surgery on the body can vary depending on the type of surgery, the extent of the procedure, and individual factors. While surgery is intended to improve or resolve certain medical conditions, it is essential to understand that it is a significant medical intervention that can have both short-term and long-term effects on the body. Some common effects of surgery include: 1. Pain and…	Undergoing surgery can have short-term and long-term impacts on the body: Short-term: • Pain and discomfort around incision sites and surgical areas • Swelling around incisions or tissue that was operated on • Bruising or discoloration along the surgical site • Numbness from nerve inflammation or irritation • Nausea, dizziness from anesthesia side effects • Fatigue and weakness as the body recove…	The effect of surgery on your body will vary depending on the type of surgery you have and your individual circumstances. However, there are some general things to expect. • Incision: You will have an incision where the surgeon made the cut to access the surgical site. This incision will need to heal, which can take several weeks. Opens in a new window vimeo.com • Pain: You may experience pain at…
29	How long until I can eat after surgery?	The timing for resuming eating after surgery can vary depending on the type of surgery, the anesthesia used, and the specific instructions from your surgical team. In general, you will not be allowed to eat or drink anything for a certain period before surgery. This is done to reduce the risk of aspiration (inhalation of stomach contents) during anesthesia and to ensure your safety during the pro…	The timeframe for starting eating and drinking after surgery varies based on the procedure, but general guidelines include: • Clear liquids - These are usually allowed first, starting just a few hours after surgery. Things like water, ice chips, apple juice, broth, Jell-O, popsicles. • Soft diet - Moving to soft, easy to digest foods like yogurt, pudding, mashed potatoes often occurs 24 hours or …	The amount of time you have to wait to eat after surgery will vary depending on the type of surgery you had and your individual circumstances. In general, you will not be able to eat anything solid for several hours after surgery. This is because your digestive system needs time to recover from the anesthesia and the surgery. If you had a major surgery, you may need to wait up to 24 hours before …
30	What is the pain after surgery?	The pain experienced after surgery can vary widely depending on the type of surgery, the extent of the procedure, and individual factors such as pain tolerance and overall health. Postoperative pain is a natural and expected part of the healing process, and managing pain effectively is essential for your comfort and recovery. The nature and intensity of postoperative pain can differ based on vari…	The pain experienced after surgery can vary significantly depending on the type and extent of the procedure. Here are some general characteristics: • Incisional pain - This involves pain and soreness directly at the surgical cuts and sites. It is typically the most pronounced pain after surgery. • Swelling - Swelling around the surgical areas can put pressure on nerves and tissues causing achines…	The pain after surgery will vary depending on the type of surgery you had and your individual circumstances. However, there are some general things to expect. • Incision pain: You will have pain at the incision site and in the surrounding area. This pain can be managed with medication. • Swelling: The area around the incision may swell. This swelling is normal and will go down over time. • Bruisi…
31	Will my tattoos be messed up after surgery?	The impact of surgery on tattoos can vary depending on several factors, including the location of the tattoo, the type of surgery, and the individual healing process. In most cases, tattoos that are well-healed and situated away from the surgical site are unlikely to be directly affected by the surgery. However, there are some considerations to keep in mind: 1. Tattoos Away from the Surgical Site…	Having a surgical procedure performed near a tattoo does carry some risks of potentially impacting the appearance of the tattoo, but surgeons take steps to minimize damage: • Incision placement - Whenever possible, the surgeon will plan incisions to avoid actually cutting through existing tattoos. They may be able to go around or between them. • Scarring - Even if not cut directly, scars from inc…	It is possible that your tattoos may be messed up after surgery, especially if the surgery is in an area where you have tattoos. The incision made during surgery can damage the ink in your tattoo, and the healing process can also cause the tattoo to fade or change color. If you are concerned about your tattoos being messed up after surgery, you should talk to your doctor. They can discuss the ris…
32	Will I have scars after surgery?	Yes, it is very likely that you will have scars after surgery. Scarring is a natural part of the healing process and occurs whenever the skin or tissues are injured, including during surgical procedures. The extent and appearance of the scars can vary depending on several factors, such as the type of surgery, the location of the incision, your individual healing process, and the skill of the surg…	Most surgeries will result in some degree of permanent scarring, but the extent and appearance of scarring can vary based on several factors: • Incision size - Procedures requiring larger incisions or multiple incisions will leave more prominent scarring. Minimally invasive techniques minimize scarring. • Location - Areas like the face, neck, and joints with thin skin and lots of motion tend to s…	It is likely that you will have scars after surgery, especially if the surgery required an incision. The size and visibility of the scar will depend on the type of surgery and the skill of the surgeon. Here are some things that can affect the size and visibility of your scar: • The type of surgery: Some types of surgery are more likely to leave visible scars than others. For example, surgeries th…
33	How long do I need to stay in the hospital after surgery?	The length of hospital stay after surgery can vary widely depending on the type of surgery, the complexity of the procedure, your overall health, and how well you respond to the surgery and anesthesia. In some cases, surgeries may be performed on an outpatient basis, and you can go home the same day as the procedure. In other cases, you may need to stay in the hospital for several days or longer …	The length of hospital stay after surgery varies widely and depends on several factors: • Type of surgery - More complex procedures like open heart surgery require longer hospital stays to monitor recovery. Outpatient minor surgeries may not require admission. • Invasive vs minimally invasive - Minimally invasive laparoscopic or arthroscopic surgery often requires less hospital time with faster r…	The length of time you need to stay in the hospital after surgery will vary depending on the type of surgery you had and your individual circumstances. In general, you will need to stay in the hospital for at least one night after surgery. This is because you will need to be monitored by medical staff and to receive pain medication. If you had a major surgery, you may need to stay in the hospital…
34	When can I go home after surgery?	The timing of your discharge from the hospital after surgery depends on several factors, including the type of surgery, the complexity of the procedure, your response to anesthesia, your overall health, and how well you meet specific discharge criteria. The medical team will closely monitor your recovery to determine the appropriate time for you to go home safely. Here are some general guidelines…	The timing for being discharged and going home after surgery depends on several factors: • Vital signs - Blood pressure, heart rate, oxygenation, and temperature need to be stable. • Pain controlled - Adequate pain management with oral medications is required before going home. • Nausea/vomiting resolved - These common anesthesia side effects need to improve before discharge. • Dizziness/fatigue …	The length of time you need to stay in the hospital after surgery will vary depending on the type of surgery you had and your individual circumstances. In general: • Minor surgery: You may be able to go home the same day. • Major surgery: You may need to stay in the hospital for a few days or even weeks. • Day surgery: You may be able to go home the same day after surgery, but you will need to ha…
35	What is the recovery after surgery?	The recovery after surgery is the period during which your body heals and returns to a state of normal functioning following the surgical procedure. The recovery process can vary widely depending on the type of surgery, the complexity of the procedure, and individual factors such as your overall health and how well you follow your medical team's postoperative instructions. Here are some general a…	The recovery period after surgery varies depending on the procedure, but usually involves: • Rest - Getting adequate rest is extremely important for several weeks after surgery to allow the body to heal. • Incision care - Properly cleaning, changing dressings, and watching for infection at incision sites is key. • Pain management - Taking medications as directed to control postoperative pain. Ice…	Recovery after surgery can vary depending on the type of surgery you had and your individual circumstances. However, there are some general things to expect: • Pain: You will likely experience some pain after surgery. This pain can be managed with medication. • Swelling: The area around your incision may swell. This swelling is normal and will go down over time. • Bruising: You may experience bru…
36	Will I need medication after surgery?	Yes, it is highly likely that you will need medication after surgery. The specific medications prescribed will depend on the type of surgery, your individual health needs, and the surgical team's assessment of your postoperative requirements. Here are some common types of medications prescribed after surgery: 1. Pain Medications: Pain management is a crucial aspect of postoperative care. Your sur…	Yes, it is very common to need several medications after surgery for proper healing. Some standard post-surgical medications include: • Pain medication - Prescription opioid or non-opioid analgesics to manage discomfort from the surgical trauma. • Antibiotics - Short course antibiotics to prevent infection at the surgical site. • Antinauseants - Medications like ondansetron or promethazine to con…	Whether or not you will need medication after surgery will depend on the type of surgery you had and your individual circumstances. However, it is common to need medication after surgery to help with pain management, nausea and vomiting, constipation, and infection prevention. Here are some of the medications that you may need after surgery: • Pain medication: Pain medication is usually prescribe…
37	Do I need to see a provider after surgery?	Yes, it is important to see a healthcare provider for follow-up care after surgery. After your surgical procedure, your medical team will schedule follow-up appointments to monitor your recovery and assess your progress. These postoperative visits are crucial for several reasons: 1. Monitoring Healing: Your healthcare provider will assess the healing of your surgical incisions and evaluate how we…	Yes, follow-up appointments after surgery are extremely important for proper healing and monitoring. Here are some common providers seen post-surgery: • Surgeon - You will need to see the surgeon who performed the operation multiple times after discharge. They monitor healing, address any surgical complications, and guide the recovery process. • Primary care doctor - Your primary care physician a…	Yes, you will need to see a provider after surgery. The provider will monitor your recovery and make sure that you are healing properly. They will also answer any questions that you may have about your recovery. The provider that you will see after surgery will depend on the type of surgery that you had. If you had a minor surgery, you may be able to see your primary care provider. If you had a m…
38	What if I do not see a provider after surgery?	It is highly recommended to see a healthcare provider for follow-up care after surgery. Failing to attend postoperative follow-up appointments can have potential consequences for your health and recovery. Here are some reasons why seeing a provider after surgery is essential: 1. Monitoring Healing and Recovery: Postoperative follow-up visits allow your healthcare provider to monitor the healing o…		It is important to see a provider after surgery, as they will monitor your recovery and make sure that you are healing properly. They will also answer any questions that you may have about your recovery. If you do not see a provider after surgery, you may be at risk for complications, such as infection, blood clots, or delayed healing. You may also not be able to get the best possible outcome fro…

## Sheet: Avg_Scores
ID	Questions	Accuracy_ChatGPT	Relevance_ChatGPT	Clarity_ChatGPT	Emotional_ChatGPT	Accuracy_Claude	Relevance_Claude	Clarity_Claude	Emotional_Claude	Accuracy_Bard	Relevance_Bard	Clarity_Bard	Emotional_Bard
1	What is Surgery?	4.5	3.5	4.5	2.5	5	5	5	5	4.5	3.5	4	3
2	How often do people undergo Surgery in the United States?	3.5	3	3	3.5	5	4.5	5	4	3.5	4	4	4
3	Why do people undergo surgery?	4	4.5	4	4	4	4.5	4	4.5	4.5	4.5	4	4.5
4	Why is surgery a good option?	4	4.5	4	3.5	4	4.5	4	3.5	4.5	5	4.5	5
5	Is surgery scary?	4	3.5	3.5	2	5	5	4.5	6.5	4.5	4.5	4	7
6	What happens in surgery?	3.5	4.5	4	3	3.5	4.5	4	4	3.5	4.5	3	4.5
7	Is surgery invasive?	3.5	4.5	3	3	3	4	4.5	5	2.5	3	3	2.5
8	How many doctors are involved in a surgery?	3	4	3	4	3.5	4.5	4	4	3	4.5	4	4
9	Can a surgeon be trusted?	4.5	4	4.5	4	5	5	4.5	6.5	4	4	4	4.5
10	What tools are used during surgery?	4	3	4	4	4	3	4	4	4	3.5	4	4
11	How do I get surgery?	4.5	3.5	4.5	3.5	4.5	4.5	4.5	4.5	4	3.5	4.5	5
12	What can I expect in a surgery?	4.5	3.5	4.5	4	4.5	5	5	7	4.5	3.5	4	4
13	What should I wear to the hospital for surgery?	5	5	4.5	5	5	5	4.5	5.5	4	3	3.5	3.5
14	What should I bring with me to surgery?	5	4.5	5	5.5	5	5	5	5	5	5	5	4.5
15	What should I prepare before surgery?	5	5	4.5	5.5	5	5	4.5	5.5	3	3	2.5	5
16	Must I remove jewelry and piercings before surgery?	5	5	5	4	3.5	5	5	5	2	3.5	3	2.5
17	Is there anything I should look out for before surgery?	4	4.5	4.5	5	5	4.5	5	5.5	4.5	5	5	5
18	Will I get any numbing during surgery?	4.5	4.5	3.5	4	4.5	4.5	5	5.5	4.5	5	4.5	4
19	If I have a bad reaction to anesthesia, what happens?	4.5	3.5	3.5	4	5	5	5	6.5	4.5	5	3.5	5
20	Will I be awake during surgery?	4.5	3	3.5	4.5	4.5	5	4.5	5.5	3.5	4.5	3.5	5
21	What if I wake up during surgery?	4.5	3	3.5	6	5	5	5	7	4	3	4	5.5
22	Will I lose blood during surgery?	4.5	4	4.5	4	5	5	5	5	2.5	2.5	2.5	5.5
23	Will I need a transfusion during surgery?	4.5	5	5	6.5	5	5	5	5.5	4	4	4	4.5
24	Can I bring a family member to surgery?	4.5	5	5	5.5	5	5	5	7	1.5	3	3.5	4.5
25	What will happen to my urine and excretions during surgery?	4	4.5	5	6	5	5	5	6.5	3	4	4.5	3.5
26	What if a catastrophe happens during surgery?	4	4	4	5.5	5	4.5	4	6.5	4.5	4.5	3	5.5
27	When can I see family members after surgery?	4.5	5	4.5	5.5	5	5	4.5	5.5	4	4	3.5	5.5
28	How will surgery affect my body?	4.5	4.5	5	4.5	5	5	4.5	5	3.5	4.5	4.5	5.5
29	How long until I can eat after surgery?	4.5	5	4.5	4.5	5	5	5	5	4	3.5	4.5	5.5
30	What is the pain after surgery?	4.5	5	4	4.5	5	5	5	5.5	4	4.5	4	5
31	Will my tattoos be messed up after surgery?	3	4.5	4	4	4.5	4.5	4.5	6	4	4.5	3.5	4
32	Will I have scars after surgery?	3.5	4.5	4.5	5.5	5	5	5	6	3	4	3.5	6
33	How long do I need to stay in the hospital after surgery?	3.5	4.5	5	5	5	5	5	5	2	4	3	4.5
34	When can I go home after surgery?	3	4.5	5	5	4	4.5	4.5	5	4.5	4.5	4	5
35	What is the recovery after surgery?	4.5	5	4.5	5	3.5	5	4.5	6.5	3	4	3.5	4.5
36	Will I need medication after surgery?	4	4.5	4.5	5	4.5	4.5	5	6	4.5	4.5	4.5	5.5
37	Do I need to see a provider after surgery?	4.5	4.5	4.5	5	5	5	5	6	4.5	4	4.5	5.5
38	What if I do not see a provider after surgery?	4.5	4.5	3.5	5	5	5	5	6	4.5	4.5	4.5	6.5
